# Supplementary material for: Complete Reaction Phenotyping of Propranolol and 4-Hydroxypropranolol with the 19 Enzymes of the Human UGT1 and UGT2 Families
Source: Int J Mol Sci. 2022 Jul 5;23(13):7476. doi: 10.3390/ijms23137476 (PMC9267274; doi:10.3390/ijms23137476)
Supplement: Supplementary file 1 [file ijms-23-07476-s001.zip]

Archive with 1 entries (1 files):
- ijms-1783623-supplementary.pdf
